# Supplementary material for: Escalating Catalytic Activity for Hydrogen Evolution Reaction on MoSe2@Graphene Functionalization
Source: Nanomaterials (Basel). 2023 Jul 23;13(14):2139. doi: 10.3390/nano13142139 (PMC10384179; doi:10.3390/nano13142139)
Supplement: Supplementary file 1 [file nanomaterials-13-02139-s001.zip]

Archive with 1 entries (1 files):
- nanomaterials-2519075-supplementary.pdf
